# Supplementary material for: Glucagon, Metabolic Dysfunction-Associated Steatotic Liver Disease and Amino Acids in Humans and Animals without Diabetes Mellitus—An Evidence Map
Source: Life (Basel). 2024 Oct 12;14(10):1292. doi: 10.3390/life14101292 (PMC11509797; doi:10.3390/life14101292)
Supplement: Supplementary file 1 [file life-14-01292-s001.zip]

Archive with 1 entries (1 files):
- life-3195454-supplementary.pdf
